# Supplementary material for: Integrated analysis and exploration of potential shared gene signatures between carotid atherosclerosis and periodontitis
Source: BMC Med Genomics. 2022 Oct 31;15:227. doi: 10.1186/s12920-022-01373-y (PMC9620656; doi:10.1186/s12920-022-01373-y)
Supplement: Supplementary file 1 — Supplementary Material 1 [file 12920_2022_1373_MOESM1_ESM.csv]

Table S1 Top 20 genes calculated by four algorithms of cytoHubba
Rank	Degree	EPC	MCC	MNC
1	PTPRC	PTPRC	PTPRC	PTPRC
2	CD4	ITGB2	ITGAM	CD4
3	ITGB2	CD4	CD4	ITGB2
4	TYROBP	LCP2	ITGAX	TYROBP
5	LCP2	TNF	TNF	ITGAM
6	ITGAM	TYROBP	FCGR2A	LCP2
7	TNF	ITGAM	SELL	TNF
8	IL1B	IL10RA	ITGAL	IL1B
9	BTK	HCK	IL7R	CSF1R
10	CSF1R	IL1B	CD2	BTK
11	LCK	BTK	GZMB	LCK
12	HCK	ITGAX	CD27	HCK
13	IL10RA	CSF1R	CCR7	IL10RA
14	LAPTM5	FCGR2A	CD38	LAPTM5
15	CXCR4	SELL	IL2RB	CXCR4
16	CD53	CD53	CCL5	CD53
17	ITGAX	ITGAL	KLRB1	ITGAX
18	RAC2	LAPTM5	IL2RG	FCGR2A
19	SELL	CXCR4	LCK	RAC2
20	IKZF1	FCER1G	IL1B	SELL
